# Supplementary material for: Temporal and Spatial Analysis of Rabies Virus Lineages in South Africa
Source: Viruses. 2025 Feb 28;17(3):340. doi: 10.3390/v17030340 (PMC11946777; doi:10.3390/v17030340)
Supplement: Supplementary file 1 [file viruses-17-00340-s001.zip]

Archive with 11 entries (11 files):
- 08_02_2025_Viljoen_Suppl material.pdf
- Phylotree S10_BEAST tree for BBJ-DD I lineage.tif
- Phylotree S1_MON.tif
- Phylotree S2_DD.tif
- Phylotree S3_BBJ-DD.tif
- Phylotree S4_BEF.tif
- Phylotree S5_Complete ML tree.tif
- Phylotree S6_ BEAST tree for MON lineages.tif
- Phylotree S7_BEAST tree for DD lineages.tif
- Phylotree S8_BEAST tree for BBJ-DD lineages.tif
- Phylotree S9_BEAST tree for BEF lineages.tif
